# Supplementary material for: Stratification of MDD and GAD patients by resting state brain connectivity predicts cognitive bias
Source: Neuroimage Clin. 2018 Apr 30;19:425–33. doi: 10.1016/j.nicl.2018.04.033 (PMC6051497; doi:10.1016/j.nicl.2018.04.033)
Supplement: Supplementary file 2 — Supplementary table [file mmc2.xlsx]

## Sheet: Sheet1
	Group	Within-network measures					Between-network measures
		Cingulate-Paracingulate	Midline	Cognitive	Limbic	Insula-Cingulate	Cingulate-Paracingulate	Cingulate-Paracingulate	Cingulate-Paracingulate	Cingulate-Paracingulate	Midline	Midline	Midline	Cognitive	Cognitive	Limbic
							Midline	Cognitive	Limbic	Insula-Cingulate	Cognitive	Limbic	Insula-Cingulate	Limbic	Insula-Cingulate	Insula-Cingulate
1	Healthy Control	3.70964	3.12717	1.58979	0.0985796	2.02136	0.54909	0.193293	0.122328	0.802867	0.454509	-0.130972	0.0995043	-0.060435	-0.117723	0.497832
2	Healthy Control	4.12007	2.88775	1.24601	0.740412	1.90265	0.768691	0.0504121	-0.0346605	0.508976	0.190147	0.105946	-0.0903209	-0.157202	0.0272749	-0.17846
3	Healthy Control	5.4377	1.61247	1.39395	1.19973	2.62006	0.662722	0.22098	0.319568	0.0108766	0.581984	-0.110143	0.335508	0.576259	0.254026	-0.146286
4	Healthy Control	1.91454	2.14729	0.441449	0.746266	0.655684	-0.0490875	0.235861	0.68896	0.521559	0.727752	-0.381141	0.158962	0.397365	-0.098584	-0.21199
5	Healthy Control	1.62492	2.1828	0.645309	0.43421	2.17231	0.670813	0.089483	0.0929514	0.150158	0.764458	-0.00892623	-0.190711	-0.37023	0.303861	-0.00060527
6	Healthy Control	4.1593	2.4289	2.0173	1.20847	2.43475	0.844344	0.243152	0.373809	0.484801	0.550903	-0.137696	0.022095	-0.276215	0.240927	-0.183275
7	Healthy Control	3.46382	1.90739	1.46045	-0.543678	2.31038	0.713065	0.456801	0.255495	0.00895587	0.868699	-0.133417	0.153488	-0.109244	0.289044	0.020749
8	Healthy Control	3.56443	2.68888	1.70607	1.44092	1.99904	0.382251	0.188068	0.928496	0.239951	0.466094	-0.297731	0.371362	0.199264	0.0433196	-0.0479847
9	Healthy Control	4.42416	1.87474	1.97531	0.216505	1.54494	0.452059	0.0165801	0.0512478	0.345235	0.386533	0.102255	0.272338	0.398186	-0.170549	-0.189451
10	Healthy Control	4.11546	2.93768	1.36068	0.0406142	2.26206	0.467444	0.603324	0.404926	0.100196	0.301068	-0.479137	0.629419	-0.12527	-0.0674924	-0.355972
11	Healthy Control	5.73387	2.53814	0.964709	1.44875	2.44904	0.132259	0.564446	0.418374	0.105899	0.290181	0.0400008	0.591442	0.365106	0.113662	0.0593729
12	Healthy Control	5.08827	2.39225	1.63984	0.252035	2.43953	0.757412	0.0809375	0.561584	0.368161	0.591941	-0.469026	-0.0863166	0.0337661	0.422245	0.0675454
13	Healthy Control	4.78197	2.60315	0.716683	0.228006	2.40498	0.684125	0.185667	0.571819	0.26327	0.688516	-0.523297	0.104673	0.0209652	0.223034	-0.0492396
14	Healthy Control	5.06931	1.50567	1.27383	0.668985	2.22594	0.60271	-0.328494	0.23125	0.580388	0.788229	-0.0940559	0.0189409	-0.736139	0.621439	-0.249043
15	Healthy Control	2.966	1.77031	1.25094	-0.971209	2.478	0.57908	0.512209	0.0385329	0.515449	0.855239	0.122183	0.264762	-0.0671996	0.0829181	0.10363
16	Healthy Control	4.00951	2.9079	1.94999	0.40778	2.34538	0.638933	0.114969	0.13807	0.513501	0.568194	-0.254914	0.0207705	-0.15087	0.158254	0.125289
17	Healthy Control	3.02773	3.02344	0.123645	0.0120058	2.44476	0.501409	0.385055	0.582499	0.358741	0.448714	0.039696	0.00333662	0.375391	-0.12617	-0.0261336
18	Healthy Control	4.45841	2.55465	1.62609	0.330956	2.35033	0.534615	0.304436	0.209312	0.284133	0.687174	0.113698	0.0400852	-0.124631	0.116509	0.058344
19	Healthy Control	4.93135	1.47801	1.14131	1.19673	1.72334	0.580117	-0.0129476	0.133549	0.139182	0.214313	0.375506	0.470591	-0.230157	0.169388	-0.312671
20	Healthy Control	4.11184	2.12157	1.6057	0.919092	2.14997	0.654458	-0.071326	0.341375	0.452668	0.254719	-0.25045	0.442406	-0.30323	0.508696	-0.242168
21	Healthy Control	4.01563	2.88329	1.56846	2.34033	2.17048	0.370975	0.112838	0.309363	0.597363	0.330235	-0.353138	0.362978	0.463587	0.317186	0.0719666
22	Healthy Control	3.77293	2.65472	2.33462	1.45989	1.78768	0.436548	0.444625	0.139466	0.827291	0.161502	-0.0446175	0.0498771	-0.127712	0.19288	0.542113
23	Healthy Control	4.19998	3.25365	1.88064	1.38573	1.6351	0.680584	-0.212288	0.0601206	0.526185	0.46845	0.00295474	-0.061778	-0.0182587	0.377589	0.0313091
24	Healthy Control	0.42163	2.7632	0.247465	-0.0922344	1.22225	0.838674	0.214053	-0.164694	0.851081	0.213753	0.0736535	0.290964	0.300716	0.30368	-0.2752
25	Healthy Control	4.9015	3.04832	1.07406	0.0159727	1.86184	0.245058	0.323863	0.241803	0.553623	0.412062	-0.15491	0.350174	0.148269	0.196483	-0.0942013
26	Healthy Control	4.33943	1.04496	1.6772	-0.24252	2.27122	0.502096	0.0362409	0.0160772	0.837808	1.06908	0.0118182	-0.0575033	0.00513586	0.190707	0.259286
27	Healthy Control	2.55016	1.70094	2.34732	0.377857	1.84487	0.804499	0.538273	0.054409	0.573509	0.560906	-0.0420579	-0.0776142	0.0625446	0.139225	-0.0732755
28	GAD	4.84698	2.93925	0.932504	0.202384	1.87259	0.353014	0.289303	0.379659	0.224394	0.0564171	-0.550056	0.226262	-0.267122	0.403705	-0.375356
29	GAD	5.17336	2.26195	1.05843	1.85544	2.20257	0.513192	0.430682	0.223681	0.202904	0.472719	-0.0807284	0.463324	0.179952	0.0117217	0.163074
30	GAD	3.31596	1.9768	1.24537	0.429928	1.68727	0.438079	0.489249	0.368867	0.479173	0.727633	0.111471	0.718956	-0.316872	0.0459183	0.042041
31	GAD	2.92567	2.0087	0.55637	0.660866	1.85117	0.501037	0.544197	0.290936	0.641868	0.770322	-0.198003	0.185527	-0.10937	0.542257	0.00510775
32	GAD	4.46739	2.28915	0.808048	-0.708938	2.07705	0.861516	0.301636	-0.288486	0.177862	0.0812164	0.413831	0.260772	-0.0416326	-0.0219408	0.0323962
33	GAD	1.92039	2.66762	1.25414	-0.440062	1.75184	0.573523	1.10759	-0.166807	0.500021	0.271126	0.02348	0.25581	0.300605	0.0733889	0.0115355
34	GAD	4.6823	2.66673	0.872151	0.171499	2.19446	0.88839	-0.0386823	0.106118	-0.113423	0.490126	-0.359466	0.150094	-0.0119846	0.0515762	-0.0854892
35	GAD	3.81795	2.58169	1.66453	1.08733	2.33209	0.722044	0.198239	0.219728	0.573056	0.482302	0.240231	0.0682848	0.149733	0.117236	0.331745
36	GAD	4.57401	1.94968	1.48088	0.0412383	2.41466	0.63393	0.187478	0.869154	-0.0330778	0.779793	-0.47322	0.339019	0.012534	0.0699962	-0.118991
37	GAD	3.06783	2.69378	1.30744	1.15454	2.18018	0.456179	0.0812513	0.413069	0.289907	0.337397	0.130206	0.102782	0.120847	0.309392	0.285594
38	GAD	4.28461	2.32156	1.72369	2.12674	2.06026	0.876539	-0.0402885	0.205946	0.43131	0.601992	0.120821	0.38793	0.0618317	0.0008242	0.25837
39	GAD	4.00872	2.62539	1.64206	1.85654	1.816	0.505764	0.321858	0.0590671	0.598975	0.563612	0.131359	0.361987	-0.368841	0.425531	-0.113764
40	GAD	3.45686	2.03294	1.84701	1.2725	2.46486	1.11526	0.0827576	0.320984	0.385232	0.345818	0.0615785	0.106827	0.400952	0.409616	0.105448
41	GAD	4.77207	2.73302	1.26658	-0.728394	1.6596	0.306582	0.168652	0.511941	0.182539	0.185391	-0.439053	0.558352	0.0643594	0.123275	-0.0727644
42	GAD	3.82668	2.52033	1.41943	0.940371	1.0664	0.695459	0.449773	0.368608	0.518771	0.360203	-0.195822	0.00448	0.26038	-0.0692076	-0.00119732
43	GAD	5.06867	1.8314	1.80888	1.70794	2.49721	0.609003	0.52307	0.512834	0.125686	0.62835	0.219959	0.300514	-0.157874	0.225705	0.396092
44	GAD	4.78515	2.43469	0.537793	0.590797	2.51121	0.283296	0.279758	0.509685	0.141254	0.831033	0.0137558	0.19209	0.257718	0.20566	0.128951
45	GAD	4.41281	2.93112	1.82536	0.827178	1.97493	0.352542	0.299602	0.37533	0.460223	0.363914	-0.220293	0.194425	0.274265	0.249859	-0.450416
46	GAD	4.50011	1.25481	1.67747	-0.0574148	1.88343	0.813839	0.42704	-0.0732846	0.328556	0.397974	-0.208832	0.498256	0.10688	0.355844	0.188739
47	GAD	4.65979	2.19591	0.417506	-0.0596187	1.88321	0.676185	0.645551	0.323178	0.307411	0.378267	-0.0556104	0.113412	-0.309261	0.765605	-0.00590659
48	GAD	5.11266	2.09711	1.87123	-0.294426	2.00459	0.321672	0.161383	0.233974	0.335114	0.380764	0.0641689	0.452225	0.0326903	-0.0920493	-0.311749
49	GAD	3.18657	1.69158	0.439461	-1.24432	0.726567	0.431135	0.15797	-0.206351	0.655152	0.401568	-0.0363558	0.320154	-0.0857832	0.424588	-0.0297263
50	GAD	4.1183	2.35959	1.50509	0.196165	2.05555	1.10049	-0.295575	0.171435	0.279799	0.763586	0.183749	-0.0207802	0.250276	0.49756	0.156253
51	MDD	3.67456	1.26197	2.05241	0.0065371	1.91059	0.930491	0.0312494	0.485214	0.170133	0.323398	-0.529598	0.157403	0.00831701	0.21667	0.107347
52	MDD	4.87183	2.8871	2.11186	0.825937	2.6343	0.624349	-0.0294574	0.488319	0.0905824	0.515461	0.338192	0.158009	0.277143	0.24413	-0.024772
53	MDD	4.48631	2.01812	1.34602	-0.48329	1.8511	0.40744	0.442299	0.155887	0.554231	0.55872	0.0804379	0.348315	0.469424	0.454778	-0.164337
54	MDD	4.74289	2.26011	1.24945	1.03248	2.41789	0.8167	-0.0433652	0.00094442	0.00493747	0.800263	0.173366	0.316285	0.691105	0.412294	0.18798
55	MDD	4.46801	2.51561	-0.0205259	1.81301	1.49015	0.535459	-0.123659	0.213322	0.43012	0.874812	-0.0275003	0.220523	0.39123	0.085008	0.0617125
56	MDD	3.88851	3.0472	1.58017	1.91448	2.64483	0.582927	0.470856	0.585682	0.243424	0.494677	-0.0627768	0.169122	0.578671	0.288794	0.0796291
57	MDD	4.88856	2.62025	1.97118	0.982656	1.85528	0.517063	0.165837	0.334846	0.396091	0.391364	-0.233113	0.457733	0.90657	0.146799	0.1481
58	MDD	5.28735	1.97099	0.544652	0.31633	1.61009	0.329889	-0.139218	0.0675382	0.669439	0.483645	0.190334	0.0346837	-0.0495808	0.0719487	0.349511
59	MDD	5.12853	2.62173	2.27015	1.88868	1.99443	0.545334	0.0553531	0.229123	0.0597659	0.577689	-0.00526312	0.516123	0.235457	0.119212	-0.198479
60	MDD	5.13904	2.53649	0.98158	-0.100517	2.63732	0.601053	0.436268	0.23216	-0.0416334	0.245184	-0.0098842	0.536484	0.229799	0.219903	-0.0978552
61	MDD	4.31347	3.08204	1.06017	0.0147338	1.84268	0.305067	0.149044	0.104931	0.571501	0.452665	0.173641	0.126008	-0.110656	0.13614	-0.236028
62	MDD	4.51985	2.81599	1.90326	1.09683	1.87406	0.554814	0.250695	0.540325	0.220202	0.485885	-0.0840898	0.5325	0.316129	0.0903715	-0.0907518
63	MDD	3.31095	2.12761	0.324967	0.38909	1.35218	1.18142	-0.0852649	-0.118567	0.877124	0.523428	0.130629	-0.0168609	0.269403	0.409233	-0.0653031
64	MDD	4.48316	2.52612	1.32232	0.0731327	2.12534	0.444037	-0.0400701	0.0703517	0.152186	0.563284	0.0373178	0.0880283	-0.30971	0.0311021	-0.0681598
65	MDD	0.72219	1.8622	0.971028	-0.25171	0.824309	0.894018	0.151359	0.314687	0.381424	0.716603	0.232102	0.313557	0.106604	0.404934	0.0310685
66	MDD	4.32672	2.74849	0.793555	0.451807	1.89607	0.862142	0.186701	-0.238835	0.200787	0.425958	0.391426	-0.149643	-0.0825357	0.115068	-0.131572
67	MDD	4.76271	2.13353	2.03961	1.11263	2.38269	0.455826	0.415825	0.869803	0.201382	0.370019	-0.165869	0.271009	0.200808	0.221521	-0.03841
68	MDD	4.23865	2.74856	1.68799	0.214571	2.37097	0.595312	0.555469	0.352527	-0.168191	0.282246	-0.388906	0.0907911	-0.609344	0.488979	-0.229596
69	MDD	5.49636	1.89368	1.02695	1.74459	2.40584	0.323368	0.39331	0.205141	0.144787	0.524666	-0.133088	0.492099	0.177893	0.320008	-0.102176
70	MDD	3.19324	2.26762	0.429701	0.925247	1.41581	1.12142	-0.307177	0.0236951	0.710521	0.588818	-0.436992	0.134053	0.11753	-0.385552	-0.130993
71	MDD	5.23691	3.12863	1.74798	1.81038	2.2083	0.281589	0.0451901	0.165306	0.337546	0.490893	-0.272487	0.370662	0.193769	0.211823	0.244119
